# Supplementary material for: Effect of Monomer Feeding Strategy on the Sequence and Properties of Fluorine-Containing Polyarylates via Interfacial Polycondensation
Source: Polymers (Basel). 2026 Jan 19;18(2):267. doi: 10.3390/polym18020267 (PMC12845985; doi:10.3390/polym18020267)
Supplement: Supplementary file 1 [file polymers-18-00267-s001.zip]

Archive with 1 entries (1 files):
- polymers-4093006-supplementary.pdf
